# Supplementary material for: EEG Cross-Subject Taste Classification Method: A Meta-Learning Wavelet Graph Convolutional Neural Network Under Sweet and Bitter Stimuli
Source: Biosensors (Basel). 2026 May 19;16(5):295. doi: 10.3390/bios16050295 (PMC13204291; doi:10.3390/bios16050295)
Supplement: Supplementary file 1 [file biosensors-16-00295-s001.zip]

Archive with 1 entries (1 files):
- biosensors-4280466-supplementary.pdf
